# Supplementary material for: Genetic Landscape of Factor VII Deficiency: Insights from a Comprehensive Analysis of Pathogenic Variants and Their Impact on Coagulation Activity
Source: Int J Mol Sci. 2024 Feb 17;25(4):2384. doi: 10.3390/ijms25042384 (PMC10889322; doi:10.3390/ijms25042384)
Supplement: Supplementary file 1 [file ijms-25-02384-s001.zip]

Archive with 1 entries (1 files):
- ijms-2842726-supplementary.xlsx
