# Supplementary material for: Genetic Landscape of Factor VII Deficiency: Insights from a Comprehensive Analysis of Pathogenic Variants and Their Impact on Coagulation Activity
Source: Int J Mol Sci. 2024 Feb 17;25(4):2384. doi: 10.3390/ijms25042384 (PMC10889322; doi:10.3390/ijms25042384)
Supplement: Supplementary file 1 [file ijms-25-02384-s001.zip › ijms-2842726-supplementary.xlsx]

## Sheet: Tabl1
	Supplementary Table S1. Genetic variants identified in more than 1 index patient (IP).
	Nr.	Exon/Intron	HGVS Nucleotide position	HGVS Protein position	IPs	Classification
	1	9	c.1160T>C	p.Met387Thr	2	VUS
	2	9	c.1235A>G	p.Tyr412Cys	2	likely pathogenic
	3	9	c.1274G>C	p.Gly425Ala	2	VUS
	4	5	c.430C>G	p.His144Asp	2	VUS
	5	6	c.460G>A	p.Glu154Lys	2	pathogenic
	6	9	c.814G>A	p.Asp272Asn	2	pathogenic
	7	9	c.806_829 del	p.Leu273_Asp277del	2	pathogenic
	8	9	c.920G>A	p.Arg307His	2	pathogenic
	9	9	c.1009C>T	p.Arg337Cys	3	pathogenic
	10	9	c.1088C>G	p.Pro363Arg	3	pathogenic
	11	9	c.1151C>T	p.Thr384Met	3	pathogenic
	12	5´ UTR	c.-122T>C		3	pathogenic
	13	6	c.466G>A	p.Gly156Ser	3	pathogenic
	14	7	c.589A>G	p.Lys197Glu	3	pathogenic
	15	1	c.64G>A	p.Gly22Ser	3	pathogenic
	16	8	c.796G>A	p.Ala266Thr	3	pathogenic
	17	9	c.808G>A	p.Glu270Lys	3	likely pathogenic
	18	9	c.847C>T	p.Arg283Trp	3	pathogenic
	19	9	c.1256C>T	p.Thr419Met	4	pathogenic
	20	3	c.291+5G>A		4	pathogenic
	21	9	c.1090C>T	p.Arg364Trp	4	pathogenic
	22	9	c.1123C>T	p.Arg375Trp	4	pathogenic
	23	5´ UTR	c.-30A>C		4	pathogenic
	24	7	c.583T>C	p.Cys195Arg	4	pathogenic
	25	8	c.752C>T	p.Ala251Val	4	pathogenic
	26	8	c.805+3_805+6delGGGT		4	pathogenic
	27	9	c.806_820del	p.Glu270_Ser274del	4	pathogenic
	28	9	c.973G>A	p.Glu325Lys	4	pathogenic
	29	9	c.1074G>A	p.Met358Ile	5	pathogenic
	30	9	c.1247G>A	p.Trp416Ter	6	pathogenic
	31	5´ UTR	c.-39A>C		6	pathogenic
	32	5´ UTR	c.-55C>T		6	pathogenic
	33	1	c.64+4C>T		6	pathogenic
	34	3	c.257A>T	p.Glu86Val	7	pathogenic
	35	3	c.291+1G>A		7	pathogenic
	36	9	c.1171G>A	p.Gly391Ser	8	pathogenic
	37	7	c.635G>A	p.Arg212Gln	9	pathogenic
	38	6	c.479A>G	p.Gln160Arg	9	pathogenic
	39	9	c.1109G>T	p.Cys370Phe	10	pathogenic
	40			Large deletions	10	pathogenic
	41	3	c.[245G>T(;)256G>T(;)257A>T]	p.(Cys82Phe(;)Glu86Val)	10	pathogenic
	42	9	c.911C>T	p.Ala304Val	11	pathogenic
	43	6	c.469G>A	p.Gly157Ser	14	pathogenic
	44	9	c.934G>A	p.Val312Met	16	pathogenic
	45	9	c.1061C>T	p.Ala354Val	105	pathogenic
